# Supplementary material for: Extracellular Vesicles Derived from Human Liver Stem Cells Counteract Chronic Kidney Disease Development and Cardiac Dysfunction in Remnant Kidney Murine Model: The Possible Involvement of Proteases
Source: Biomedicines. 2024 Jul 8;12(7):1517. doi: 10.3390/biomedicines12071517 (PMC11274379; doi:10.3390/biomedicines12071517)
Supplement: Supplementary file 1 [file biomedicines-12-01517-s001.zip]

Archive with 1 entries (1 files):
- biomedicines-3048465-supplementary.pdf
